# Supplementary material for: Satisfaction with Health Facility Personnel Among Older People with Disabilities in Chile: An Observational Study Based on the 2024 DISCA Survey
Source: Int J Environ Res Public Health. 2025 Jul 13;22(7):1103. doi: 10.3390/ijerph22071103 (PMC12294403; doi:10.3390/ijerph22071103)
Supplement: Supplementary file 1 [file ijerph-22-01103-s001.zip]

Archive with 1 entries (1 files):
- ijerph-3698649-supplementary.pdf
